# Supplementary material for: Insights into Triazolylidene Ligands Behaviour at a Di-Iron Site Related to [FeFe]-Hydrogenases
Source: Molecules. 2022 Jul 22;27(15):4700. doi: 10.3390/molecules27154700 (PMC9369626; doi:10.3390/molecules27154700)
Supplement: Supplementary file 1 [file molecules-27-04700-s001.zip]

Archive with 1 entries (1 files):
- molecules-1820938-supplementary.pdf
